# Supplementary material for: Effect of egg irradiation on development and sterility of wild-type and Wolbachia trans-infected Aedes aegypti mosquito vectors
Source: PLoS One. 2025 Sep 25;20(9):e0333297. doi: 10.1371/journal.pone.0333297 (PMC12463235; doi:10.1371/journal.pone.0333297)
Supplement: S1 File — (XLSX) [file pone.0333297.s001.xlsx]

## Sheet: Non-IR
Non-IR_L1	Non-IR_L2	Non-IR_L3	Non-IR_L4	Non-IR_Puape_M	Non-IR_Puape_F
100	2	3	2	30	6
98	13	27	37	14	8
84	71	50	60	17	42
100	13	34	56	20	3
95	5	3	1	20	18
75	22	16	15	17	40
100	83	60	50	30	3
99	25	47	62	10	20
85	1	3	2		40
1	12	23	14		5
100	74	60	50		19
100	26	47	57		36
92	8	28	16
	72	60	50
	24	45	46

## Sheet: IR-1Gy
IR-1Gy_L1	IR-1Gy_L2	IR-1Gy_L3	IR-1Gy_L4	IR-1Gy_Pupae_M	IR-1Gy_Pupae_F
50	50	40	34	42	15
50	59	65	35	49	21
85	50	57	20	28	20
65	56	43	14	2	16
	15	85	28	51	34
	86	71	34		8
	35	14	20		60
	65	80	32		21
		66	62		26
		34	25
		74	33
		66	26

## Sheet: IR-3Gy
IR-3Gy_L1	IR-3Gy_L2	IR-3Gy_L3	IR-3Gy_L4	IR-3Gy_Pupae_M	IR-3Gy_Pupae_F
64	36	35	20	35	20
40	60	54	13	19	10
30	70	69	11	25	11
60	40	33	19	23	5
2	63	80	25	17	44
5	40	86	30	25	52
	29	87	14	28	36
	66	80	28		43
		74	44
		69	69
		84	61
		71	71

## Sheet: IR-5Gy
IR-5Gy_L1	IR-5Gy_L2	IR-5Gy_L3	IR-5Gy_L4	IR-5Gy_Pupae_M	IR-5Gy_Pupae_F
80	20	12	20	17	2
80	20	19	17	7	41
70	30	8	17	3	48
90	10	77	22	36	2
2	83	45	26	43	10
11	70	25	11	3	28
43	30	78	19	22	30
26	66	74	77	64
	38	72	91	30
	30	57	33
	5	75	32
	15	51	92
	4	62	60

## Sheet: IR-7Gy
IR-7Gy_L1	IR-7Gy_L2	IR-7Gy_L3	IR-7Gy_L4	IR-7Gy_Pupae_M	IR-7Gy_Pupae_F
90	10	10	9	2	1
100	20	9	8	4	4
100	75	87	9	2	5
80	74	34	7	7	2
26	61	39	21	5	15
39	68	38	15	6	15
22	3	75	22	18	6
	58	73	12	47	21
	52	66	67	7	35
	54	72	18	16	14
	3	23	26	44
	10	77	16
	11	70	21
	13	75	51
			62
			58
