# Supplementary material for: Effect of egg irradiation on development and sterility of wild-type and Wolbachia trans-infected Aedes aegypti mosquito vectors
Source: PLoS One. 2025 Sep 25;20(9):e0333297. doi: 10.1371/journal.pone.0333297 (PMC12463235; doi:10.1371/journal.pone.0333297)
Supplement: S2 File — (XLSX) [file pone.0333297.s002.xlsx]

## Sheet: Sheet1
Non-IR	IR-1Gy	IR-3Gy	IR-5Gy	IR-7Gy
0.650485	0.35514	0.461538	0.571429	0
0.649635	0.441176	0.689655	0.405797	0
0.82	0.549296	0.650602	0.698113	0.415094
0.849057	0.522059	0.508772	0.626866	0.538462
0.650943	0.683168	0.45283	0.65	0
0.691489	0.566667	0.426829	0.608696	0.482353
0.642202	0.428571	0.521739	0.435897	0
0.545455	0.587156	0.433628	0.714286	0.5
0.570093	0.765957	0.4375	0.469027	0.428571
0.6	0.382716	0.581395	0.628571	0
0.650485	0.459677	0.303371	0.518072	0
0.591304	0.584071	0.298701	0.291667	0
0.642202	0.686275	0.350427	0.762712	0
0.612069	0.68	0.549296	0.460784	0
0.51145	0.483333	0.484536	0.299065	0
0.689655	0.65	0.454545	0.616667	0
0.719626	0.40404	0.762712	0.474576	0
0.634783	0.607595	0.658537	0.424242	0
0.794643	0.857143	0.642857	0.698529	0
0.708333	0.624	0.730435	0.532374	0
0.779817	0.535714	0.348315	0	0
0.767241	0.609091	0.442478	0	0
0.696296	0.867647	0.564103	0.565217	0
0.765625	0.818182	0.333333	0.336066	0
0.828571	0.612903	0.458824	0	0
0.688073	0.47	0.589744	0	0
0.83	0.49697	0.37037	0	0
0.776699	0.432624	0.566667	0.633333	0
0.682759	0.606383	0.387097	0	0
0.849558	0.836364	0.77551	0.46087	0
