# Supplementary material for: Effect of egg irradiation on development and sterility of wild-type and Wolbachia trans-infected Aedes aegypti mosquito vectors
Source: PLoS One. 2025 Sep 25;20(9):e0333297. doi: 10.1371/journal.pone.0333297 (PMC12463235; doi:10.1371/journal.pone.0333297)
Supplement: S3 File — (XLSX) [file pone.0333297.s003.xlsx]

## Sheet: Sheet1
Non-IR	IR-1Gy	IR-3Gy	IR-5Gy	IR-7Gy
0.650485	0.652632	0.572917	0.592105	0
0.649635	0.505155	0.506667	0.527778	0
0.673684	0.731707	0.632653	0.58871	0
0.591304	0.766667	0.458824	0.607595	0
0.473214	0.693333	0.622642	0.531915	0
0.357895	0.5	0.57265	0.416667	0
0.595238	0.546392	0.449541	0.526316	0
0.614286	0.52809	0.558824	0.478632	0
0.82	0.630435	0.585106	0.318182	0
0.849057	0.638298	0.616162	0.625	0
0.650943	0.62069	0.626506	0.432836	0
0.691489	0.622449	0.493671	0.564516	0.373134
0.642202	0.554217	0.453125	0.507463	0
0.545455	0.520548	0.565217	0.405797	0.582524
0.570093	0.544304	0.643411	0.45679	0.425
0.75	0.640449	0.550562	0.833333	0.126866
0.805195	0.505376	0.548387	0.695652	0
0.721649	0.525	0.436782	0.568182	0
0.679487	0.690476	0.637681	0.649351	0
0.632653	0.706522	0.617021	0.487805	0
0.648936	0.52439	0.512605	0.526316	0
0.549451	0.878788	0.423729	0.620155	0
0.516129	0.522222	0.510417	0.65	0
0.8125	0.582524	0.548387	0.850575	0
0.6	0.560748	0.783133	0.558824	0
0.51145	0.582524	0.608696	0.411111	0
0.725	0.538462	0.597561	0.505882	0
0.645833	0.552632	0.727273	0.687023	0
0.674419	0.652174	0.738318	0.625	0
0.612069	0.590476	0.775281	0.574713	0
