# Supplementary material for: Effect of egg irradiation on development and sterility of wild-type and Wolbachia trans-infected Aedes aegypti mosquito vectors
Source: PLoS One. 2025 Sep 25;20(9):e0333297. doi: 10.1371/journal.pone.0333297 (PMC12463235; doi:10.1371/journal.pone.0333297)
Supplement: S4 File — (XLSX) [file pone.0333297.s004.xlsx]

## Sheet: Non-IR
Non-IR_L1	Non-IR_L2	Non-IR_L3	Non-IR_L4	Non-IR_Puape_M	Non-IR_Puape_F
100	20	16	7	1	22
80	78	88	14	49	13
6	5	82	18	10	4
100	3	11	5	1	19
69	31	5	7	1	12
23	72	66	17	44	7
100	27	75	25	11	19
80	8	12	13	6	18
16	20	6	7	47	2
100	78	69	13	14	15
60	24	79	24	41	16
6	8	10	2	25	3
1	40	8	1
	86	83	10
	15	88	18
	2	26	3

## Sheet: IR-1Gy
IR-1Gy_L1	IR-1Gy_L2	IR-1Gy_L3	IR-1Gy_L4	IR-1Gy_Pupae_M	IR-1Gy_Pupae_F
100	35	25	32	9	3
65	73	62	40	40	35
2	4	46	14	4	9
2	2	11	40	2	28
100	47	34	41	34	10
53	63	51	23	22	1
3	5	52	2	4	25
3	3	13	40	37	17
100	43	37	41	11	1
57	61	53	21	3	28
2	5	51	4	34	19
2	3	15	24	15	1
1	42	15	28
100	81	67	23
57	4	67	1
3	1	13
2
1

## Sheet: IR-3Gy
IR-3Gy_L1	IR-3Gy_L2	IR-3Gy_L3	IR-3Gy_L4	IR-3Gy_Pupae_M	IR-3Gy_Pupae_F
100	52	21	30	38	26
27	72	26	32	19	15
2	4	66	25	1	2
100	2	66	2	31	24
27	61	11	34	19	20
100	68	12	36	29	1
33	3	32	26	26	24
1	65	62	17	43	19
100	87	61	21	13	18
41	7	16	27		22
2	1	2	21		1
	51	12	25
	85	75	37
	4	76	1
	4	18
		8
		13
		73
		69
		15

## Sheet: IR-5Gy
IR-5Gy_L1	IR-5Gy_L2	IR-5Gy_L3	IR-5Gy_L4	IR-5Gy_Pupae_M	IR-5Gy_Pupae_F
100	58	16	18	21	21
26	83	16	29	34	14
1	18	63	35	21	4
100	4	65	6	18	2
20	67	21	7	1	22
100	83	2	24	23	28
26	3	13	28	27	3
2	2	17	28	28	15
100	59	72	8	31	29
33	77	69	26		1
	9	26	30		12
	2	15	37		21
	59	21	3		3
	81	64	1
	7	66	22
	4	22	25
		8	31
		19	4
		70
		70
		28
		1

## Sheet: IR-7Gy
IR-7Gy_L1	IR-7Gy_L2	IR-7Gy_L3	IR-7Gy_L4	IR-7Gy_Pupae_M	IR-7Gy_Pupae_F
100	35	5	6	4	2
65	91	64	14	28	11
4	24	71	31	3	4
1	8	53	27	3	3
100	3	19	24	5	2
45	55	5	13	7	12
1	94	5	12	23	8
100	20	65	13	5	3
81	6	78	41	3	2
8	1	48	28	4	5
3	19	23	23	5	10
3	87	3	11	16	4
100	60	3	8	2	1
73	32	27	13	1	3
3	17	43	38	15	1
	5	25	28	4	11
	27	21	32	20	5
	89	6	26	4	3
	43	7	9	1	2
	10	47	17	3
	4	69	48
		39	34
		22	17
		12	14
