# Supplementary material for: Effect of egg irradiation on development and sterility of wild-type and Wolbachia trans-infected Aedes aegypti mosquito vectors
Source: PLoS One. 2025 Sep 25;20(9):e0333297. doi: 10.1371/journal.pone.0333297 (PMC12463235; doi:10.1371/journal.pone.0333297)
Supplement: S5 File — (XLSX) [file pone.0333297.s005.xlsx]

## Sheet: Sheet1
Non-IR	IR-1Gy	IR-3Gy	IR-5Gy	IR-7Gy
0.589744	0.8125	0.47619	0	0
0.731343	0.702703	0.747368	0	0
0.622222	0.651163	0.615385	0	0
0.8	0.509091	0.539326	0	0
0.772277	0.620253	0.637931	0	0
0.727273	0.663462	0.620253	0.877551	0
0.804598	0.398148	0.630137	0.567901	0.698113
1	0.84375	0.478873	0.405063	0
0.658824	0.666667	0.5	0.767857	0
0.645161	0.509615	0.942857	0.76	0
0.75	0.581081	0.783784	0.740741	0
0.644444	0.650943	0.752941	0	0
0.95	0.418605	0.54878	0	0
0.626168	0.809524	0.407407	0	0.76087
0.666667	0.833333	0.68	0	0
0.630435	0.548387	0.45283	0	0
0.7	0.573529	0.707965	0	0
0.666667	0.813333	0.5	0	0
0.60274	0.535211	0.704918	0	0
0.610169	0.663043	0.681818	0	0
0.629032	0.606061	0.541667	0	0
0.564935	0.67033	0.448276	0	0
0.722222	0.819149	0.658824	0	0
0.634921	0.612903	0.477477	0	0
0.549133	0.784946	0.538462	0	0
0.6	0.597015	0.711111	0	0
0.765625	0.894737	0.43662	0	0
0.633333	0.727273	0.678571	0	0
0.833333	0.738462	0.622449	0	0
0.806723	0.576087	0.395062	0	0
