# Supplementary material for: Effect of egg irradiation on development and sterility of wild-type and Wolbachia trans-infected Aedes aegypti mosquito vectors
Source: PLoS One. 2025 Sep 25;20(9):e0333297. doi: 10.1371/journal.pone.0333297 (PMC12463235; doi:10.1371/journal.pone.0333297)
Supplement: S6 File — (XLSX) [file pone.0333297.s006.xlsx]

## Sheet: Sheet1
Non-IR	IR-1Gy	IR-3Gy	IR-5Gy	IR-7Gy
0.652174	0.640449	0.00806452	0	0.551282
0.661538	0.59322	0	0.153846	0
0.798319	0.551402	0.682927	0.208333	0
0.618644	0.433333	0.522388	0	0
0.545455	0.596774	0	0	0
0.655172	0.159091	0.8	0.764706	0
0.653226	0.52809	0	0.369565	0
0.700787	0.337662	0.666667	0	0
0.674419	0.377778	0	0	0
0.780488	0.53125	0	0	0
0.613636	0.62963	0	0	0
0.671233	0.666667	0	0.380952	0
0.579545	0.226087	0	0	0
0.636364	0.131868	0	0	0
0.571429	0.679012	0	0.337838	0
0.797297	0.246914	0	0	0
0.373494	0	0	0	0
0.590361	0	0	0.369565	0
0.659341	0.294118	0.493333	0	0
0.638889	0.26506	0.426667	0	0
0.62	0.373626	0.423529	0	0
0.694444	0.395604	0	0	0
0.603175	0.72043	0	0	0
0.404624	0.398374	0.392523	0	0.628205
0.433333	0.776786	0	0	0
0.640625	0.674157	0	0	0
0.861111	0.285714	0.432	0	0
0.622449	0.5	0	0	0.682927
0.64	0.69697	0	0	0.4375
0.529412	0.773333	0	0	0
