# Supplementary material for: Effect of egg irradiation on development and sterility of wild-type and Wolbachia trans-infected Aedes aegypti mosquito vectors
Source: PLoS One. 2025 Sep 25;20(9):e0333297. doi: 10.1371/journal.pone.0333297 (PMC12463235; doi:10.1371/journal.pone.0333297)
Supplement: S7 File — (XLSX) [file pone.0333297.s007.xlsx]

## Sheet: Total Eggs
Non-IR Non-WolB ♂	IR Non-WolB_1Gy	IR Non-WolB_3Gy	IR Non-WolB_5Gy	IR Non-WolB_7Gy
103	107	39	91	0
137	102	58	69	0
100	142	83	53	53
106	136	114	67	26
106	101	53	60	9
94	90	82	46	85
109	112	115	39	0
110	109	113	14	96
107	94	144	113	14
105	81	86	105	0
103	124	89	83	0
115	113	77	120	0
109	102	117	118	0
116	125	71	102	0
131	120	97	107	0
116	100	55	120	0
107	99	118	118	0
115	79	82	66	0
112	7	112	136	0
120	125	115	139	0
109	56	89	0	0
116	110	113	0	0
135	68	78	69	0
128	11	60	122	0
105	124	85	0	0
109	100	78	0	0
100	165	27	0	0
103	141	30	120	0
145	94	62	0	0
113	110	98	115	0

## Sheet: Total Hatched Eggs
Non-IR Non-WolB ♂	IR Non-WolB_1Gy	IR Non-WolB_3Gy	IR Non-WolB_5Gy	IR Non-WolB_7Gy
67	38	18	52	0
89	45	40	28	0
82	78	54	37	22
90	71	58	42	14
69	69	24	39	0
65	51	35	28	41
70	48	60	17	0
60	64	49	10	48
61	72	63	53	6
63	31	50	66	0
67	57	27	43	0
68	66	23	35	0
70	70	41	90	0
71	85	39	47	0
67	58	47	32	0
80	65	25	74	0
77	40	90	56	0
73	48	54	28	0
89	6	72	95	0
85	78	84	74	0
85	30	31	0	0
89	67	50	0	0
94	59	44	39	0
98	9	20	41	0
87	76	39	0	0
75	47	46	0	0
83	82	10	0	0
80	61	17	76	0
99	57	24	0	0
96	92	76	53	0

## Sheet: Egg Hatch Rate
Non-IR Non-WolB ♂	IR Non-WolB_1Gy	IR Non-WolB_3Gy	IR Non-WolB_5Gy	IR Non-WolB_7Gy
0.650485	0.35514	0.461538	0.571429	0
0.649635	0.441176	0.689655	0.405797	0
0.82	0.549296	0.650602	0.698113	0.415094
0.849057	0.522059	0.508772	0.626866	0.538462
0.650943	0.683168	0.45283	0.65	0
0.691489	0.566667	0.426829	0.608696	0.482353
0.642202	0.428571	0.521739	0.435897	0
0.545455	0.587156	0.433628	0.714286	0.5
0.570093	0.765957	0.4375	0.469027	0.428571
0.6	0.382716	0.581395	0.628571	0
0.650485	0.459677	0.303371	0.518072	0
0.591304	0.584071	0.298701	0.291667	0
0.642202	0.686275	0.350427	0.762712	0
0.612069	0.68	0.549296	0.460784	0
0.51145	0.483333	0.484536	0.299065	0
0.689655	0.65	0.454545	0.616667	0
0.719626	0.40404	0.762712	0.474576	0
0.634783	0.607595	0.658537	0.424242	0
0.794643	0.857143	0.642857	0.698529	0
0.708333	0.624	0.730435	0.532374	0
0.779817	0.535714	0.348315	0	0
0.767241	0.609091	0.442478	0	0
0.696296	0.867647	0.564103	0.565217	0
0.765625	0.818182	0.333333	0.336066	0
0.828571	0.612903	0.458824	0	0
0.688073	0.47	0.589744	0	0
0.83	0.49697	0.37037	0	0
0.776699	0.432624	0.566667	0.633333	0
0.682759	0.606383	0.387097	0	0
0.849558	0.836364	0.77551	0.46087	0

## Sheet: IS
Non-IR Non-WolB ♂	IR Non-WolB_1Gy	IR Non-WolB_3Gy	IR Non-WolB_5Gy	IR Non-WolB_7Gy
99.3495	99.6449	99.5385	99.4286	100
99.3504	99.5588	99.3103	99.5942	100
99.18	99.4507	99.3494	99.3019	99.5849
99.1509	99.4779	99.4912	99.3731	99.4615
99.3491	99.3168	99.5472	99.35	100
99.3085	99.4333	99.5732	99.3913	99.5176
99.3578	99.5714	99.4783	99.5641	100
99.4545	99.4128	99.5664	99.2857	99.5
99.4299	99.234	99.5625	99.531	99.5714
99.4	99.6173	99.4186	99.3714	100
99.3495	99.5403	99.6966	99.4819	100
99.4087	99.4159	99.7013	99.7083	100
99.3578	99.3137	99.6496	99.2373	100
99.3879	99.32	99.4507	99.5392	100
99.4885	99.5167	99.5155	99.7009	100
99.3103	99.35	99.5455	99.3833	100
99.2804	99.596	99.2373	99.5254	100
99.3652	99.3924	99.3415	99.5758	100
99.2054	99.1429	99.3571	99.3015	100
99.2917	99.376	99.2696	99.4676	100
99.2202	99.4643	99.6517	100	100
99.2328	99.3909	99.5575	100	100
99.3037	99.1324	99.4359	99.4348	100
99.2344	99.1818	99.6667	99.6639	100
99.1714	99.3871	99.5412	100	100
99.3119	99.53	99.4103	100	100
99.17	99.503	99.6296	100	100
99.2233	99.5674	99.4333	99.3667	100
99.3172	99.3936	99.6129	100	100
99.1504	99.1636	99.2245	99.5391	100
