# Supplementary material for: Effect of egg irradiation on development and sterility of wild-type and Wolbachia trans-infected Aedes aegypti mosquito vectors
Source: PLoS One. 2025 Sep 25;20(9):e0333297. doi: 10.1371/journal.pone.0333297 (PMC12463235; doi:10.1371/journal.pone.0333297)
Supplement: S8 File — (XLSX) [file pone.0333297.s008.xlsx]

## Sheet: Total Eggs
Non-IR Non-WolB ♀	IR Non-WolB_1Gy	IR Non-WolB_3Gy	IR Non-WolB_5Gy	IR Non-WolB_7Gy
103	95	96	76	0
137	97	75	108	0
95	82	98	124	0
115	90	85	79	0
112	75	53	94	0
95	78	117	84	0
84	97	109	114	0
70	89	34	117	0
100	92	94	22	0
106	94	99	72	0
106	87	83	67	0
94	98	79	62	67
109	83	64	67	0
110	73	92	69	103
107	79	129	81	80
76	89	89	78	134
77	93	93	46	0
97	80	87	44	0
78	84	69	77	0
98	92	94	123	0
94	82	119	95	0
91	33	118	129	0
93	90	96	80	0
64	103	124	87	0
105	107	83	136	0
131	103	46	90	0
80	91	82	85	0
96	38	44	131	0
86	92	107	96	0
116	105	89	87	0

## Sheet: Total Hatched Eggs
Non-IR Non-WolB ♀	IR Non-WolB_1Gy	IR Non-WolB_3Gy	IR Non-WolB_5Gy	IR Non-WolB_7Gy
67	62	55	45	0
89	49	38	57	0
64	60	62	73	0
68	69	39	48	0
53	52	33	50	0
34	39	67	35	0
50	53	49	60	0
43	47	19	56	0
82	58	55	7	0
90	60	61	45	0
69	54	52	29	0
65	61	39	35	25
70	46	29	34	0
60	38	52	28	60
61	43	83	37	34
57	57	49	65	17
62	47	51	32	0
70	42	38	25	0
53	58	44	50	0
62	65	58	60	0
61	43	61	50	0
50	29	50	80	0
48	47	49	52	0
52	60	68	74	0
63	60	65	76	0
67	60	28	37	0
58	49	49	43	0
62	21	32	90	0
58	60	79	60	0
71	62	69	50	0

## Sheet: Egg Hatch Rate
Non-IR Non-WolB ♀	IR Non-WolB_1Gy	IR Non-WolB_3Gy	IR Non-WolB_5Gy	IR Non-WolB_7Gy
0.650485	0.652632	0.572917	0.592105	0
0.649635	0.505155	0.506667	0.527778	0
0.673684	0.731707	0.632653	0.58871	0
0.591304	0.766667	0.458824	0.607595	0
0.473214	0.693333	0.622642	0.531915	0
0.357895	0.5	0.57265	0.416667	0
0.595238	0.546392	0.449541	0.526316	0
0.614286	0.52809	0.558824	0.478632	0
0.82	0.630435	0.585106	0.318182	0
0.849057	0.638298	0.616162	0.625	0
0.650943	0.62069	0.626506	0.432836	0
0.691489	0.622449	0.493671	0.564516	0.373134
0.642202	0.554217	0.453125	0.507463	0
0.545455	0.520548	0.565217	0.405797	0.582524
0.570093	0.544304	0.643411	0.45679	0.425
0.75	0.640449	0.550562	0.833333	0.126866
0.805195	0.505376	0.548387	0.695652	0
0.721649	0.525	0.436782	0.568182	0
0.679487	0.690476	0.637681	0.649351	0
0.632653	0.706522	0.617021	0.487805	0
0.648936	0.52439	0.512605	0.526316	0
0.549451	0.878788	0.423729	0.620155	0
0.516129	0.522222	0.510417	0.65	0
0.8125	0.582524	0.548387	0.850575	0
0.6	0.560748	0.783133	0.558824	0
0.51145	0.582524	0.608696	0.411111	0
0.725	0.538462	0.597561	0.505882	0
0.645833	0.552632	0.727273	0.687023	0
0.674419	0.652174	0.738318	0.625	0
0.612069	0.590476	0.775281	0.574713	0

## Sheet: IS
Non-IR Non-WolB ♀	IR Non-WolB_1Gy	IR Non-WolB_3Gy	IR Non-WolB_5Gy	IR Non-WolB_7Gy
99.3495	99.3474	99.4271	99.4079	100
99.3504	99.4948	99.4933	99.4722	100
99.3263	99.2683	99.3673	99.4113	100
99.4087	99.2333	99.5412	99.3924	100
99.5268	99.3067	99.3774	99.4681	100
99.6421	99.5	99.4274	99.5833	100
99.4048	99.4536	99.5505	99.4737	100
99.3857	99.4719	99.4412	99.5214	100
99.18	99.3696	99.4149	99.6818	100
99.1509	99.3617	99.3838	99.375	100
99.3491	99.3793	99.3735	99.5672	100
99.3085	99.3776	99.5063	99.4355	99.6269
99.3578	99.4458	99.5469	99.4925	100
99.4545	99.4795	99.4348	99.5942	99.4175
99.4299	99.4557	99.3566	99.5432	99.575
99.25	99.3596	99.4494	99.1667	99.8731
99.1948	99.4946	99.4516	99.3043	100
99.2784	99.475	99.5632	99.4318	100
99.3205	99.3095	99.3623	99.3506	100
99.3673	99.2935	99.383	99.5122	100
99.3511	99.4756	99.4874	99.4737	100
99.4505	99.1212	99.5763	99.3798	100
99.4839	99.4778	99.4896	99.35	100
99.1875	99.4175	99.4516	99.1494	100
99.4	99.4393	99.2169	99.4412	100
99.4885	99.4175	99.3913	99.5889	100
99.275	99.4615	99.4024	99.4941	100
99.3542	99.4474	99.2727	99.313	100
99.3256	99.3478	99.2617	99.375	100
99.3879	99.4095	99.2247	99.4253	100
