# Supplementary material for: Effect of egg irradiation on development and sterility of wild-type and Wolbachia trans-infected Aedes aegypti mosquito vectors
Source: PLoS One. 2025 Sep 25;20(9):e0333297. doi: 10.1371/journal.pone.0333297 (PMC12463235; doi:10.1371/journal.pone.0333297)
Supplement: S9 File — (XLSX) [file pone.0333297.s009.xlsx]

## Sheet: Total Eggs
Non-IR WolB ♂	IR WolB_1Gy	IR WolB_3Gy	IR WolB_5Gy	IR WolB_7Gy
78	48	42	0	2
67	37	95	0	0
90	86	52	0	0
70	110	89	0	0
101	79	58	0	0
99	104	79	49	68
87	108	73	81	53
104	64	71	79	0
85	36	78	56	0
93	104	35	100	0
72	74	37	81	0
45	106	85	0	0
60	86	82	0	0
107	63	81	0	46
69	84	50	0	0
92	62	53	0	0
90	68	113	0	0
75	75	100	0	0
73	71	61	0	0
118	92	44	0	0
124	33	96	0	0
154	91	87	0	0
108	94	85	0	0
126	62	111	0	0
173	93	39	0	0
150	67	45	0	0
128	57	71	0	0
150	66	56	0	0
102	65	98	0	0
119	92	81	0	0

## Sheet: Total Hatched Eggs
Non-IR WolB ♂	IR WolB_1Gy	IR WolB_3Gy	IR WolB_5Gy	IR WolB_7Gy
46	39	20	0	0
49	26	71	0	0
56	56	32	0	0
56	56	48	0	0
78	49	37	0	0
72	69	49	43	0
70	43	46	46	37
104	54	34	32	0
56	24	39	43	0
60	53	33	76	0
54	43	29	60	0
29	69	64	0	0
57	36	45	0	0
67	51	33	0	35
46	70	34	0	0
58	34	24	0	0
63	39	80	0	0
50	61	50	0	0
44	38	43	0	0
72	61	30	0	0
78	20	52	0	0
87	61	39	0	0
78	77	56	0	0
80	38	53	0	0
95	73	21	0	0
90	40	32	0	0
98	51	31	0	0
95	48	38	0	0
85	48	61	0	0
96	53	32	0	0

## Sheet: Egg Hatch Rate
Non-IR WolB ♂	IR WolB_1Gy	IR WolB_3Gy	IR WolB_5Gy	IR WolB_7Gy
0.589744	0.8125	0.47619	0	0
0.731343	0.702703	0.747368	0	0
0.622222	0.651163	0.615385	0	0
0.8	0.509091	0.539326	0	0
0.772277	0.620253	0.637931	0	0
0.727273	0.663462	0.620253	0.877551	0
0.804598	0.398148	0.630137	0.567901	0.698113
1	0.84375	0.478873	0.405063	0
0.658824	0.666667	0.5	0.767857	0
0.645161	0.509615	0.942857	0.76	0
0.75	0.581081	0.783784	0.740741	0
0.644444	0.650943	0.752941	0	0
0.95	0.418605	0.54878	0	0
0.626168	0.809524	0.407407	0	0.76087
0.666667	0.833333	0.68	0	0
0.630435	0.548387	0.45283	0	0
0.7	0.573529	0.707965	0	0
0.666667	0.813333	0.5	0	0
0.60274	0.535211	0.704918	0	0
0.610169	0.663043	0.681818	0	0
0.629032	0.606061	0.541667	0	0
0.564935	0.67033	0.448276	0	0
0.722222	0.819149	0.658824	0	0
0.634921	0.612903	0.477477	0	0
0.549133	0.784946	0.538462	0	0
0.6	0.597015	0.711111	0	0
0.765625	0.894737	0.43662	0	0
0.633333	0.727273	0.678571	0	0
0.833333	0.738462	0.622449	0	0
0.806723	0.576087	0.395062	0	0

## Sheet: IS
Non-IR WolB ♂	IR WolB_1Gy	IR WolB_3Gy	IR WolB_5Gy	IR WolB_7Gy
99.4103	99.1875	99.5238	100	100
99.2687	99.2973	99.2526	100	100
99.3778	99.3488	99.3846	100	100
99.2	99.4909	99.4607	100	100
99.2277	99.3797	99.3621	100	100
99.2727	99.3365	99.3797	99.1224	100
99.1954	99.6019	99.3699	99.4321	99.3019
99	99.1562	99.5211	99.5949	100
99.3412	99.3333	99.5	99.2321	100
99.3548	99.4904	99.0571	99.24	100
99.25	99.4189	99.2162	99.2593	100
99.3556	99.3491	99.2471	100	100
99.05	99.5814	99.4512	100	100
99.3738	99.1905	99.5926	100	99.2391
99.3333	99.1667	99.32	100	100
99.3696	99.4516	99.5472	100	100
99.3	99.4265	99.292	100	100
99.3333	99.1867	99.5	100	100
99.3973	99.4648	99.2951	100	100
99.3898	99.337	99.3182	100	100
99.371	99.3939	99.4583	100	100
99.4351	99.3297	99.5517	100	100
99.2778	99.1809	99.3412	100	100
99.3651	99.3871	99.5225	100	100
99.4509	99.2151	99.4615	100	100
99.4	99.403	99.2889	100	100
99.2344	99.1053	99.5634	100	100
99.3667	99.2727	99.3214	100	100
99.1667	99.2615	99.3776	100	100
99.1933	99.4239	99.6049	100	100
