# Supplementary material for: Effect of egg irradiation on development and sterility of wild-type and Wolbachia trans-infected Aedes aegypti mosquito vectors
Source: PLoS One. 2025 Sep 25;20(9):e0333297. doi: 10.1371/journal.pone.0333297 (PMC12463235; doi:10.1371/journal.pone.0333297)
Supplement: S10 File — (XLSX) [file pone.0333297.s010.xlsx]

## Sheet: Total Eggs
Non-IR WolB ♀	IR WolB_1Gy	IR WolB_3Gy	IR WolB_5Gy	IR WolB_7Gy
115	89	124	109	78
130	59	12	78	0
119	107	123	24	0
118	60	67	134	0
110	62	12	85	0
116	44	80	51	0
124	89	76	92	0
127	77	51	79	0
86	45	93	111	0
82	96	102	79	0
88	27	53	106	0
73	84	15	63	0
88	115	48	94	0
110	91	95	1	0
84	81	30	74	0
74	81	87	110	0
83	107	40	65	0
83	53	98	92	0
91	51	75	0	0
108	83	75	0	0
50	91	85	0	0
72	91	75	93	0
126	93	89	0	0
173	123	107	0	78
150	112	50	0	47
128	89	110	0	1
72	63	125	0	68
98	34	0	0	41
150	99	0	0	48
102	75	0	0	0

## Sheet: Total Hatched Eggs
Non-IR WolB ♀	IR WolB_1Gy	IR WolB_3Gy	IR WolB_5Gy	IR WolB_7Gy
75	57	1	0	43
86	35	0	12	0
95	59	84	5	0
73	26	35	0	0
60	37	0	0	0
76	7	64	39	0
81	47	0	34	0
89	26	34	0	0
58	17	0	0	0
64	51	0	0	0
54	17	0	0	0
49	56	0	24	0
51	26	0	0	0
70	12	0	0	0
48	55	0	25	0
59	20	0	0	0
31	0	0	0	0
49	0	0	34	0
60	15	37	0	0
69	22	32	0	0
31	34	36	0	0
50	36	0	0	0
76	67	0	0	0
70	49	42	0	49
65	87	0	0	0
82	60	0	0	0
62	18	54	0	0
61	17	0	0	28
96	69	0	0	21
54	58	0	0	0

## Sheet: Egg Hatch Rate
Non-IR WolB ♀	IR WolB_1Gy	IR WolB_3Gy	IR WolB_5Gy	IR WolB_7Gy
0.652174	0.640449	0.00806452	0	0.551282
0.661538	0.59322	0	0.153846	0
0.798319	0.551402	0.682927	0.208333	0
0.618644	0.433333	0.522388	0	0
0.545455	0.596774	0	0	0
0.655172	0.159091	0.8	0.764706	0
0.653226	0.52809	0	0.369565	0
0.700787	0.337662	0.666667	0	0
0.674419	0.377778	0	0	0
0.780488	0.53125	0	0	0
0.613636	0.62963	0	0	0
0.671233	0.666667	0	0.380952	0
0.579545	0.226087	0	0	0
0.636364	0.131868	0	0	0
0.571429	0.679012	0	0.337838	0
0.797297	0.246914	0	0	0
0.373494	0	0	0	0
0.590361	0	0	0.369565	0
0.659341	0.294118	0.493333	0	0
0.638889	0.26506	0.426667	0	0
0.62	0.373626	0.423529	0	0
0.694444	0.395604	0	0	0
0.603175	0.72043	0	0	0
0.404624	0.398374	0.392523	0	0.628205
0.433333	0.776786	0	0	0
0.640625	0.674157	0	0	0
0.861111	0.285714	0.432	0	0
0.622449	0.5	0	0	0.682927
0.64	0.69697	0	0	0.4375
0.529412	0.773333	0	0	0

## Sheet: IS
Non-IR WolB ♀	IR WolB_1Gy	IR WolB_3Gy	IR WolB_5Gy	IR WolB_7Gy
99.3478	99.3596	99.9919	100	99.4487
99.3385	99.4068	100	99.8462	100
99.2017	99.4486	99.3171	99.7917	100
99.3814	99.5667	99.4776	100	100
99.4545	99.4032	100	100	100
99.3448	99.8409	99.2	99.2353	100
99.3468	99.4719	100	99.6304	100
99.2992	99.6623	99.3333	100	100
99.3256	99.6222	100	100	100
99.2195	99.4688	100	100	100
99.3864	99.3704	100	100	100
99.3288	99.3333	100	99.619	100
99.4205	99.7739	100	100	100
99.3636	99.8681	100	100	100
99.4286	99.321	100	99.6622	100
99.2027	99.7531	100	100	100
99.6265	100	100	100	100
99.4096	100	100	99.6304	100
99.3407	99.7059	99.5067	100	100
99.3611	99.7349	99.5733	100	100
99.38	99.6264	99.5765	100	100
99.3056	99.6044	100	100	100
99.3968	99.2796	100	100	100
99.5954	99.6016	99.6075	100	99.3718
99.5667	99.2232	100	100	100
99.3594	99.3258	100	100	100
99.1389	99.7143	99.568	100	100
99.3776	99.5	100	100	99.3171
99.36	99.303	100	100	99.5625
99.4706	99.2267	100	100	100
